# Supplementary material for: Prevalence, Characteristics, Management and Outcomes of Patients with Heart Failure with Preserved, Mildly Reduced, and Reduced Ejection Fraction in Spain
Source: J Clin Med. 2022 Sep 2;11(17):5199. doi: 10.3390/jcm11175199 (PMC9456780; doi:10.3390/jcm11175199)
Supplement: Supplementary file 1 [file jcm-11-05199-s001.zip]

Archive with 1 entries (1 files):
- jcm-1817921-supplementary.pdf
